# Supplementary material for: Psychology’s medicalization of male baldness
Source: J Health Psychol. 2021 Jun 22;27(9):2161–80. doi: 10.1177/13591053211024724 (PMC9353973; doi:10.1177/13591053211024724)
Supplement: sj-gsheet-1-hpq-10.1177_13591053211024724 – for Psychology’s medicalization of male baldness [file sj-gsheet-1-hpq-10.1177_13591053211024724.gsheet]

{"url": "https://docs.google.com/open?id=1-qg34Q_ejA7xkHshS-Basb3omvcbe4Q5RUOc90-e3KA", "doc_id": "1-qg34Q_ejA7xkHshS-Basb3omvcbe4Q5RUOc90-e3KA", "email": "glenjan@googlemail.com"}
